# Supplementary material for: Genome-wide evolutionary characterization and expression analysis of SIAMESE-RELATED family genes in maize
Source: BMC Evol Biol. 2020 Jul 29;20:91. doi: 10.1186/s12862-020-01619-2 (PMC7389639; doi:10.1186/s12862-020-01619-2)
Supplement: Supplementary file 1 — Additional file 1. Gene ID and Sequence of ZmSMRs. [file 12862_2020_1619_MOESM1_ESM.xlsx]

## Sheet: Sheet1
Additional file 1. Gene ID and Sequence of ZmSMRs
Phytozome ID	Name	Sequence
Zm00001d042902	ZmSMR1	MESSVGIEKAAAVAVGAGVGGGGGGYGCGGWETPKREECRIPATLPCPAAPRKAVPDFGKRRSPPKNGYFQPPDLEALFA
Zm00001d012956	ZmSMR2	MEVEHGGEMMMLVEAAAADEEGWQTPRREDCRIPVVPPCPAAPSRKKAVAMAPEAAGGSRRRDPPKGGYFQPPDLESLFVLAPPRAQAAASSRAW
Zm00001d046896	ZmSMR3	MGVELDLSDLAVLRPVQTAAAGDGPDAADTGCVTPTAASSLLPRLGLGGGLLDIDSAACVTPTASPCLLRPATVCPPAPRKPVAPGSKRRKRCCRLQRAFFFPVPLDLSTVFVPRGAAAAPADRSSPPPRAAKKIRLHVVG
Zm00001d047159	ZmSMR4	MSASPEFYKPAPPAFSPPTLLLHGAGADDSAAAATMWQEDQDYRCRTPTGGESQVKPPGTCPPAPRKPRAPAACRKRLFEVEVLSLRLEELEQLFWRPRPAPPPPPPAQKKKRRRVACTGPNKKSI
Zm00001d048533	ZmSMR5	MSASPELYRPAEAPAFSPSCATQPLVFAGDDYCCRTPTGSGICYLREPTTCPPAPRKPPPPPPMCRKRLFQAADQQLAEAGPVPVISIRLDELERLFRPCPPPTTTTTDKRRRSGSGPSPRSATKHGAQLQLRSMN
Zm00001d029820	ZmSMR6	MSASPEFYKPAPPAFSPCSSPLLLPGAGAAVGAVAEESAAATVSQQEEEDYRCRTPTGGESQVRPPGTCPPAPRKPRAPAAPAPCRKRLFEVEVFSLRLEELERLFWRPRPAAPPPPPPSAQKKRRRVACPEPKKR
Zm00001d049769	ZmSMR7	MSSTAIDVLSALPPIRTAAPEPGAEKKQQEEDGSEAQEPEPTTPTSEASRLRPPSECPPAPRKPARPPSTPAKRRFPAPRRAFFPVPRDLNAVFRALPPKKRIRAG
Zm00001d036683	ZmSMR8	MGGVQLDDLSELAVLRPIQTAAAARPPGDDAEDGPDAADTGCVTPTASSSRLMPMPRLDGGCGALDSTDAAAAACVTPAASPCLLRPATVCPPAPRKPARPAAPPPDNKRKRCCCARAFFPVPHDLSAVFVPRRSPPRAATAKKVRLHLVG
Zm00001d031546	ZmSMR9	MSSAAADALPPALPPIRTTAEPVASPSPPAEKGAQEQEQEQEAEPTTPTSEESRLRAPAECPPAPRKPAWAPPRPPPVPPTPAKRRLPSSAAPSASASPRRAFYPVARDLAAVFRALPPKKRIRAG
Zm00001d015140	ZmSMR10	MGLPEVKQKKKKRLVHSTRGEDRHGHHHQDGSEAWVLGLSGAGIAALPLHQLKPVRVEVKAGRRRHAAATEDGEEEEEPVTPRGEGWRIPAEAVACPPAPKKPRTAVFIVRDNAAAGGRRCNYDGGDVVDEFFRVPADLEAVFVARAAKAN
Zm00001d039827	ZmSMR11	MSSTAADVLRALPPIRTNKPRAPEPACSSAASSSPSPVPAPDAESVAAPPPAEEQKQGETRGPEAPQEAEPATPTSEGSLLRRPAECPPAPRKPAWAPPPPPTPASKRSRPSPPSSAAPAPAPARRAFFPVARDLTTVFRALAPPKKRIRAG
Zm00001d006060	ZmSMR12	MASPVDEDLPGLPPIKTTPLPPPVPSSATATSSASASASSSPSPASSAVDSAKAAEEEDREPSTPTSEGSRLRSPAVCPPAPRKPPAPRLPAKRKPPPAPVRVFVAVPRDLSTVFRSLSPKKRIRVS
