# Supplementary material for: Genome-wide evolutionary characterization and expression analysis of SIAMESE-RELATED family genes in maize
Source: BMC Evol Biol. 2020 Jul 29;20:91. doi: 10.1186/s12862-020-01619-2 (PMC7389639; doi:10.1186/s12862-020-01619-2)
Supplement: Supplementary file 3 — Additional file 3 The number of various cis-acting elements in ZmSMR promoters. [file 12862_2020_1619_MOESM3_ESM.xlsx]

## Sheet: Sheet1
Additional file 3. Information on some cis-acting elements in ZmSMRs promoters
Gene name	Site Name	Position	Strand	Sequence	Function	Database
ZmSMR1	ABRE	44	+	CACGTG	cis-acting element involved in the abscisic acid responsiveness	PlantCARE
ZmSMR1	ABRE	329	+	ACGTGGC	cis-acting element involved in the abscisic acid responsiveness	PlantCARE
ZmSMR1	ABRE	335	+	CACGTG	cis-acting element involved in the abscisic acid responsiveness	PlantCARE
ZmSMR1	ABRE	884	-	TACGTG	cis-acting element involved in the abscisic acid responsiveness	PlantCARE
ZmSMR1	ABRE	1079	-	CACGTG	cis-acting element involved in the abscisic acid responsiveness	PlantCARE
ZmSMR1	E2F	918	-	GCCGCGCCGC	cis-acting element involved in the endoreduplication	PlantPan 2.0
ZmSMR1	E2F	919	+	CCGCGCCGCA	cis-acting element involved in the endoreduplication	PlantPan 2.0
ZmSMR1	E2F	1177	+	AGCGCGCGCC	cis-acting element involved in the endoreduplication	PlantPan 2.0
ZmSMR1	E2F	1179	-	CGCGCGCCGA	cis-acting element involved in the endoreduplication	PlantPan 2.0
ZmSMR1	E2F	1180	+	GCGCGCCGAA	cis-acting element involved in the endoreduplication	PlantPan 2.0
ZmSMR1	E2F	1330	+	CTCGCGCACA	cis-acting element involved in the endoreduplication	PlantPan 2.0
ZmSMR1	E2F	1484	+	TTTCCCGC	cis-acting element involved in the endoreduplication	PlantCARE & PlantPan 2.0
ZmSMR1	Skn-1_motif	95	+	GTCAT	cis-acting regulatory element required for endosperm expression	PlantCARE
ZmSMR2	5UTR Py-rich stretch	595	-	TTTCTTCTCT	cis-acting element conferring high transcription levels	PlantCARE
ZmSMR2	ABRE	134	+	CACGTG	cis-acting element involved in the abscisic acid responsiveness	PlantCARE
ZmSMR2	ABRE	197	-	TACGTG	cis-acting element involved in the abscisic acid responsiveness	PlantCARE
ZmSMR2	ABRE	517	+	TACGTG	cis-acting element involved in the abscisic acid responsiveness	PlantCARE
ZmSMR2	ABRE	1209	-	TACGTGTC	cis-acting element involved in the abscisic acid responsiveness	PlantCARE
ZmSMR2	ABRE	1211	-	TACGTG	cis-acting element involved in the abscisic acid responsiveness	PlantCARE
ZmSMR2	ABRE	1368	-	GCCGCGTGGC	cis-acting element involved in the abscisic acid responsiveness	PlantCARE
ZmSMR2	CE3	1179	+	GACGCGTGTC	cis-acting element involved in ABA and VP1 responsiveness	PlantCARE
ZmSMR2	E2F	94	+	CTGGCGCTTT	cis-acting element involved in the endoreduplication	PlantPan 2.0
ZmSMR2	E2F	1185	+	TTTCCCGC	cis-acting element involved in the endoreduplication	PlantCARE & PlantPan 2.0
ZmSMR2	E2F	1240	+	ACCCGCAGCA	cis-acting element involved in the endoreduplication	PlantCARE & Softberry
ZmSMR2	E2F	1253	-	ACCGCGCCGC	cis-acting element involved in the endoreduplication	PlantPan 2.0
ZmSMR2	E2F	1254	+	CCGCGCCGCT	cis-acting element involved in the endoreduplication	PlantPan 2.0
ZmSMR2	E2F	1331	+	CTCGCGCGGG	cis-acting element involved in the endoreduplication	PlantPan 2.0
ZmSMR2	E2F	1412	-	CTTCGCGCGC	cis-acting element involved in the endoreduplication	PlantPan 2.0
ZmSMR2	E2F	1413	+	TTCGCGCGCT	cis-acting element involved in the endoreduplication	PlantPan 2.0
ZmSMR2	E2F	1422	-	AGCGCGCGAA	cis-acting element involved in the endoreduplication	PlantCARE & Softberry
ZmSMR2	E2F	1425	-	TGTGCGCCAG	cis-acting element involved in the endoreduplication	PlantPan 2.0
ZmSMR2	Skn-1_motif	16	-	GTCAT	cis-acting regulatory element required for endosperm expression	PlantCARE
ZmSMR2	Skn-1_motif	689	-	GTCAT	cis-acting regulatory element required for endosperm expression	PlantCARE
ZmSMR2	Skn-1_motif	874	-	GTCAT	cis-acting regulatory element required for endosperm expression	PlantCARE
ZmSMR2	Skn-1_motif	1311	+	GTCAT	cis-acting regulatory element required for endosperm expression	PlantCARE
ZmSMR3	5UTR Py-rich stretch	1406	+	TTTCTCTCTCTCTC	cis-acting element conferring high transcription levels	PlantCARE
ZmSMR3	5UTR Py-rich stretch	1408	+	TTTCTCTCTCTCTC	cis-acting element conferring high transcription levels	PlantCARE
ZmSMR3	ABRE	543	-	ACGTGGC	cis-acting element involved in the abscisic acid responsiveness	PlantCARE
ZmSMR3	ABRE	545	-	TACGTG	cis-acting element involved in the abscisic acid responsiveness	PlantCARE
ZmSMR3	ABRE	552	-	AGTACGTGGC	cis-acting element involved in the abscisic acid responsiveness	Softberry
ZmSMR3	HSE	1089	+	TAGGAACATTCTCGC	cis-acting element involved in heat stress responsiveness	Softberry
ZmSMR3	MBS	450	-	TAACTG	MYB binding site involved in drought-inducibility	PlantCARE
ZmSMR3	MBS	785	-	TAACTG	MYB binding site involved in drought-inducibility	PlantCARE
ZmSMR3	MBS	1152	+	CGGTCA	MYB Binding Site	PlantCARE
ZmSMR3	Skn-1_motif	333	+	GTCAT	cis-acting regulatory element required for endosperm expression	PlantCARE
ZmSMR3	Skn-1_motif	414	-	GTCAT	cis-acting regulatory element required for endosperm expression	PlantCARE
ZmSMR3	Skn-1_motif	686	-	GTCAT	cis-acting regulatory element required for endosperm expression	PlantCARE
ZmSMR3	Skn-1_motif	909	-	GTCAT	cis-acting regulatory element required for endosperm expression	PlantCARE
ZmSMR3	Skn-1_motif	1494	+	GTCAT	cis-acting regulatory element required for endosperm expression	PlantCARE
ZmSMR3	E2F	202	-	GCTGGAAA	cis-acting element involved in the endoreduplication	PlantPan 2.0
ZmSMR3	E2F	516	+	CGCGCGCCTA	cis-acting element involved in the endoreduplication	PlantPan 2.0
ZmSMR3	E2F	517	+	GCGCGCCTAG	cis-acting element involved in the endoreduplication	PlantPan 2.0
ZmSMR4	5UTR Py-rich stretch	609	-	TTTCTTCTCT	cis-acting element conferring high transcription levels	PlantCARE
ZmSMR4	ABRE	104	+	CGTACGTGCA	cis-acting element involved in the abscisic acid responsiveness	PlantCARE
ZmSMR4	ABRE	220	+	TACGGTC	cis-acting element involved in the abscisic acid responsiveness	PlantCARE
ZmSMR4	ABRE	807	+	AGTACGTGGC	cis-acting element involved in the abscisic acid responsiveness	PlantCARE
ZmSMR4	ABRE	809	+	TACGTG	cis-acting element involved in the abscisic acid responsiveness	PlantCARE
ZmSMR4	E2F	106	+	TACGCGCAAA	cis-acting element involved in the endoreduplication	PlantPan 2.0
ZmSMR4	E2F	135	-	CAGGGCGCGT	cis-acting element involved in the endoreduplication	PlantPan 2.0
ZmSMR4	E2F	136	+	AGGGCGCGTC	cis-acting element involved in the endoreduplication	PlantPan 2.0
ZmSMR4	E2F	698	+	TCCGCGCGCG	cis-acting element involved in the endoreduplication	PlantPan 2.0
ZmSMR4	E2F	705	+	GCGGCGCTCT	cis-acting element involved in the endoreduplication	PlantPan 2.0
ZmSMR4	E2F	759	+	TAGGCGCACG	cis-acting element involved in the endoreduplication	PlantPan 2.0
ZmSMR4	E2F	766	-	ACGGGCGCGG	cis-acting element involved in the endoreduplication	PlantPan 2.0
ZmSMR4	E2F	767	+	CGGGCGCGGC	cis-acting element involved in the endoreduplication	PlantPan 2.0
ZmSMR4	E2F	819	+	CACGCGCGCT	cis-acting element involved in the endoreduplication	PlantPan 2.0
ZmSMR4	HSE	940	-	CNNGAANNTTCNNG	cis-acting element involved in heat stress responsiveness	PlantCARE
ZmSMR4	HSE	942	+	AGAAAATTCG	cis-acting element involved in heat stress responsiveness	PlantCARE
ZmSMR4	LTR	1486	+	CCGAAA	cis-acting element involved in low-temperature responsiveness	PlantCARE
ZmSMR4	MBS	222	+	CGGTCA	MYB Binding Site	PlantCARE
ZmSMR4	MBS	475	+	CAACTG	MYB binding site involved in drought-inducibility	PlantCARE
ZmSMR4	MBSI	1149	+	AAAAAAC(G/C)GTTA	MYB binding site involved in flavonoid biosynthetic genes regulation	PlantCARE & Softberry
ZmSMR4	RY-element	1376	-	CATGCATG	cis-acting regulatory element involved in seed-specific regulation	PlantCARE
ZmSMR4	Skn-1_motif	291	-	GTCAT	cis-acting regulatory element required for endosperm expression	PlantCARE
ZmSMR4	Skn-1_motif	453	+	GTCAT	cis-acting regulatory element required for endosperm expression	PlantCARE
ZmSMR4	Skn-1_motif	890	+	GTCAT	cis-acting regulatory element required for endosperm expression	PlantCARE
ZmSMR5	ABRE	700	+	ACCGAGTCGTG	cis-acting element involved in the abscisic acid responsiveness	Softberry
ZmSMR5	ABRE	567	+	CACGTG	cis-acting element involved in the abscisic acid responsiveness	PlantCARE
ZmSMR5	E2F	648	-	TAAGCGCCAA	cis-acting element involved in the endoreduplication	PlantPan 2.0
ZmSMR5	E2F	731	+	ATGGCGCCGA	cis-acting element involved in the endoreduplication	PlantPan 2.0
ZmSMR5	HSE	94	+	AAAAAATTTC	cis-acting element involved in heat stress responsiveness	PlantCARE
ZmSMR5	LTR	1397	-	CCGAAA	cis-acting element involved in low-temperature responsiveness	PlantCARE
ZmSMR5	MBS	437	+	CAACTG	MYB binding site involved in drought-inducibility	PlantCARE
ZmSMR5	MBS	1095	+	TAACTG	MYB binding site involved in drought-inducibility	PlantCARE
ZmSMR5	Skn-1_motif	10	-	GTCAT	cis-acting regulatory element required for endosperm expression	PlantCARE
ZmSMR5	Skn-1_motif	594	-	GTCAT	cis-acting regulatory element required for endosperm expression	PlantCARE
ZmSMR6	5UTR Py-rich stretch	262	+	TTTCTTCTCT	cis-acting element conferring high transcription levels	PlantCARE
ZmSMR6	ABRE	451	+	CCTACGTGGC	cis-acting element involved in the abscisic acid responsiveness	PlantCARE
ZmSMR6	LTR	621	-	CCGAAA	cis-acting element involved in low-temperature responsiveness	PlantCARE
ZmSMR6	LTR	1480	+	CCGAAA	cis-acting element involved in low-temperature responsiveness	PlantCARE
ZmSMR6	MBS	550	-	CAACTG	MYB binding site involved in drought-inducibility	PlantCARE
ZmSMR6	Skn-1_motif	22	-	GTCAT	cis-acting regulatory element required for endosperm expression	PlantCARE
ZmSMR6	Skn-1_motif	315	-	GTCAT	cis-acting regulatory element required for endosperm expression	PlantCARE
ZmSMR6	Skn-1_motif	431	-	GTCAT	cis-acting regulatory element required for endosperm expression	PlantCARE
ZmSMR6	Skn-1_motif	824	-	GTCAT	cis-acting regulatory element required for endosperm expression	PlantCARE
ZmSMR6	Skn-1_motif	1062	-	GTCAT	cis-acting regulatory element required for endosperm expression	PlantCARE
ZmSMR6	Skn-1_motif	1161	-	GTCAT	cis-acting regulatory element required for endosperm expression	PlantCARE
ZmSMR7	ABRE	143	-	ACGTGGC	cis-acting element involved in the abscisic acid responsiveness	PlantCARE
ZmSMR7	ABRE	237	+	CACGCGTGGC	cis-acting element involved in the abscisic acid responsiveness	Softberry
ZmSMR7	HSE	638	+	AAAAAATTTC	cis-acting element involved in heat stress responsiveness	PlantCARE
ZmSMR7	HSE	1461	+	AGAAAATTCG	cis-acting element involved in heat stress responsiveness	PlantCARE
ZmSMR7	Skn-1_motif	211	+	GTCAT	cis-acting regulatory element required for endosperm expression	PlantCARE
ZmSMR7	Skn-1_motif	216	+	GTCAT	cis-acting regulatory element required for endosperm expression	PlantCARE
ZmSMR7	Skn-1_motif	525	-	GTCAT	cis-acting regulatory element required for endosperm expression	PlantCARE
ZmSMR7	Skn-1_motif	630	-	GTCAT	cis-acting regulatory element required for endosperm expression	PlantCARE
ZmSMR7	Skn-1_motif	1131	-	GTCAT	cis-acting regulatory element required for endosperm expression	PlantCARE
ZmSMR7	E2F	1179	-	GTGGGAAA	cis-acting element involved in the endoreduplication	PlantPan 2.0
ZmSMR8	5UTR Py-rich stretch	1383	+	CTTTCTCTCTCTCTCT	cis-acting element conferring high transcription levels	Softberry
ZmSMR8	5UTR Py-rich stretch	1384	+	TTTCTCTCTCTCTC	cis-acting element conferring high transcription levels	PlantCARE
ZmSMR8	5UTR Py-rich stretch	1386	+	TTTCTCTCTCTCTC	cis-acting element conferring high transcription levels	PlantCARE
ZmSMR8	5UTR Py-rich stretch	1388	+	TTTCTCTCTCTCTC	cis-acting element conferring high transcription levels	PlantCARE
ZmSMR8	ABRE	153	+	TACGGTC	cis-acting element involved in the abscisic acid responsiveness	PlantCARE
ZmSMR8	HSE	688	+	GAGGAACATTCTTGC	cis-acting element involved in heat stress responsiveness	Softberry
ZmSMR8	MBS	73	+	TAACTG	MYB binding site involved in drought-inducibility	PlantCARE
ZmSMR8	MBS	214	+	CAACTG	MYB binding site involved in drought-inducibility	PlantCARE
ZmSMR8	MBS	423	-	TAACTG	MYB binding site involved in drought-inducibility	PlantCARE
ZmSMR8	MBS	713	+	CGGTCA	MYB Binding Site	PlantCARE
ZmSMR8	RY-element	756	-	CATGCATG	cis-acting regulatory element involved in seed-specific regulation	PlantCARE
ZmSMR8	RY-element	815	-	CATGCATG	cis-acting regulatory element involved in seed-specific regulation	PlantCARE
ZmSMR8	Skn-1_motif	521	-	GTCAT	cis-acting regulatory element required for endosperm expression	PlantCARE
ZmSMR8	Skn-1_motif	590	-	GTCAT	cis-acting regulatory element required for endosperm expression	PlantCARE
ZmSMR8	Skn-1_motif	1019	-	GTCAT	cis-acting regulatory element required for endosperm expression	PlantCARE
ZmSMR8	Skn-1_motif	1404	-	GTCAT	cis-acting regulatory element required for endosperm expression	PlantCARE
ZmSMR8	E2F	87	-	GCCGGAAA	cis-acting element involved in the endoreduplication	PlantPan 2.0
ZmSMR8	E2F	131	+	ACGGCGCCGG	cis-acting element involved in the endoreduplication	PlantPan 2.0
ZmSMR8	E2F	825	+	CTGGCGCCGC	cis-acting element involved in the endoreduplication	PlantPan 2.0
ZmSMR9	5UTR Py-rich stretch	1312	+	TTTCTTCTCT	cis-acting element conferring high transcription levels	PlantCARE
ZmSMR9	5UTR Py-rich stretch	1459	+	TTTCTCTCTCTCTC	cis-acting element conferring high transcription levels	PlantCARE
ZmSMR9	5UTR Py-rich stretch	1463	+	TTTCTCTCTCTCTC	cis-acting element conferring high transcription levels	PlantCARE
ZmSMR9	5UTR Py-rich stretch	1465	+	TTTCTCTCTCTCTC	cis-acting element conferring high transcription levels	PlantCARE
ZmSMR9	ABRE	891	+	GCCGCGTGGC	cis-acting element involved in the abscisic acid responsiveness	PlantCARE
ZmSMR9	ABRE	1094	+	TACGTG	cis-acting element involved in the abscisic acid responsiveness	PlantCARE
ZmSMR9	CE3	903	-	GACGCGTGTC	cis-acting element involved in ABA and VP1 responsiveness	PlantCARE
ZmSMR9	MBS	231	-	CAACTG	MYB binding site involved in drought-inducibility	PlantCARE & Softberry
ZmSMR9	MBS	837	+	CAACTG	MYB binding site involved in drought-inducibility	PlantCARE
ZmSMR9	RY-element	50	+	CATGCATG	cis-acting regulatory element involved in seed-specific regulation	PlantCARE
ZmSMR9	RY-element	458	+	CATGCATG	cis-acting regulatory element involved in seed-specific regulation	PlantCARE
ZmSMR9	E2F	328	-	GCGCGAAA	cis-acting element involved in the endoreduplication	PlantPan 2.0
ZmSMR9	E2F	353	-	TGTGCGCGTA	cis-acting element involved in the endoreduplication	PlantPan 2.0
ZmSMR9	E2F	864	+	ACCGCGCGCA	cis-acting element involved in the endoreduplication	PlantPan 2.0
ZmSMR9	E2F	911	+	TCCCGCCGCA	cis-acting element involved in the endoreduplication	PlantCARE
ZmSMR10	ABRE	1198	+	TACGGTC	cis-acting element involved in the abscisic acid responsiveness	PlantCARE
ZmSMR10	E2F	598	-	TGGGGCGCGT	cis-acting element involved in the endoreduplication	PlantPan 2.0
ZmSMR10	E2F	599	-	GGGGCGCGTA	cis-acting element involved in the endoreduplication	PlantPan 2.0
ZmSMR10	E2F	1384	+	TGCGCGCGTC	cis-acting element involved in the endoreduplication	PlantPan 2.0
ZmSMR10	RY-element	1010	-	CATGCATG	cis-acting regulatory element involved in seed-specific regulation	PlantCARE
ZmSMR10	RY-element	1123	-	CATGCATG	cis-acting regulatory element involved in seed-specific regulation	PlantCARE
ZmSMR10	Skn-1_motif	453	+	GTCAT	cis-acting regulatory element required for endosperm expression	PlantCARE
ZmSMR10	Skn-1_motif	610	+	GTCAT	cis-acting regulatory element required for endosperm expression	PlantCARE
ZmSMR10	Skn-1_motif	904	-	GTCAT	cis-acting regulatory element required for endosperm expression	PlantCARE
ZmSMR10	Skn-1_motif	928	+	GTCAT	cis-acting regulatory element required for endosperm expression	PlantCARE
ZmSMR10	Skn-1_motif	1103	+	GTCAT	cis-acting regulatory element required for endosperm expression	PlantCARE
ZmSMR11	5UTR Py-rich stretch	503	-	TTTCTTCTCT	cis-acting element conferring high transcription levels	PlantCARE
ZmSMR11	ABRE	518	+	TACGTG	cis-acting element involved in the abscisic acid responsiveness	PlantCARE
ZmSMR11	ABRE	529	+	CACGTG	cis-acting element involved in the abscisic acid responsiveness	PlantCARE
ZmSMR11	E2F	1199	+	TTTGCCGC	cis-acting element involved in the endoreduplication	PlantCARE
ZmSMR11	HSE	1113	-	AAAAAATTTC	cis-acting element involved in heat stress responsiveness	PlantCARE
ZmSMR11	MBS	893	+	TAACTG	MYB binding site involved in drought-inducibility	PlantCARE
ZmSMR11	Skn-1_motif	785	+	GTCAT	cis-acting regulatory element required for endosperm expression	PlantCARE
ZmSMR12	5UTR Py-rich stretch	1056	-	TTTCTTCTCT	cis-acting element conferring high transcription levels	PlantCARE
ZmSMR12	ABRE	98	-	ACGTGGC	cis-acting element involved in the abscisic acid responsiveness	PlantCARE
ZmSMR12	ABRE	677	+	GGACACGTGGC	cis-acting element involved in the abscisic acid responsiveness	PlantCARE
ZmSMR12	ABRE	678	-	GCCGCGTGGC	cis-acting element involved in the abscisic acid responsiveness	PlantCARE
ZmSMR12	ABRE	1184	-	TACGTG	cis-acting element involved in the abscisic acid responsiveness	PlantCARE
ZmSMR12	CE3	678	-	GACGCGTGTC	cis-acting element involved in ABA and VP1 responsiveness	PlantCARE
ZmSMR12	E2F	201	+	ATGGCGCTCC	cis-acting element involved in the endoreduplication	PlantPan 2.0
ZmSMR12	E2F	346	+	AAGGCGCCAA	cis-acting element involved in the endoreduplication	PlantPan 2.0
ZmSMR12	E2F	1329	-	AGAGCGCCGC	cis-acting element involved in the endoreduplication	PlantPan 2.0
ZmSMR12	E2F	1351	+	TTCGCGCTAC	cis-acting element involved in the endoreduplication	PlantPan 2.0
ZmSMR12	LTR	920	-	CCGAAA	cis-acting element involved in low-temperature responsiveness	PlantCARE
ZmSMR12	MBS	504	-	CGGTCA	MYB Binding Site	PlantCARE
ZmSMR12	MBS	1240	-	TAACTG	MYB binding site involved in drought-inducibility	PlantCARE
ZmSMR12	Skn-1_motif	221	-	GTCAT	cis-acting regulatory element required for endosperm expression	PlantCARE
ZmSMR12	Skn-1_motif	375	-	GTCAT	cis-acting regulatory element required for endosperm expression	PlantCARE
ZmSMR12	Skn-1_motif	994	-	GTCAT	cis-acting regulatory element required for endosperm expression	PlantCARE
ZmSMR12	Skn-1_motif	1018	+	GTCAT	cis-acting regulatory element required for endosperm expression	PlantCARE

## Sheet: Sheet2
Additional file 3. The number of various cis-acting elements in ZmSMR promoters
Gene name	ABA		Cold	Heat	Salt/Drought		Endosperm expression element required	Seed-specific regulation	High transcription levels	Endoreduplication	Total element No.	Proportion of ABRE (%)
	ABRE	CE3	LTR	HSE	MBS	MBSI	Skn-1_motif	RY-element	5'UTR Py-rich stretch	E2F
ZmSMR1	5	0	0	0	0	0	1	0	0	7	13	38.4615
ZmSMR2	6	1	0	0	2	0	4	0	1	10	24	25
ZmSMR3	3	0	0	1	3	0	5	0	2	3	17	17.6471
ZmSMR4	4	0	1	2	2	1	3	1	1	9	24	16.6667
ZmSMR5	2	0	1	1	2	0	2	0	0	2	10	20
ZmSMR6	1	0	2	0	1	0	6	0	1	0	11	9.09091
ZmSMR7	2	0	0	2	0	0	5	0	0	1	10	20
ZmSMR8	1	0	0	1	4	0	4	1	4	3	18	5.55556
ZmSMR9	2	1	0	0	2	0	0	2	4	4	15	13.3333
ZmSMR10	1	0	0	0	0	0	5	2	0	3	11	9.09091
ZmSMR11	2	0	0	1	1	0	1	0	1	1	7	28.5714
ZmSMR12	4	1	1	0	2	0	4	0	1	4	17	23.5294
Total element No.	33	3	5	8	19	1	40	6	15	47	177	26.56
Gene No.	12	3	4	6	9	1	11	4	8	11	-	-
