# Supplementary material for: Genome-wide evolutionary characterization and expression analysis of SIAMESE-RELATED family genes in maize
Source: BMC Evol Biol. 2020 Jul 29;20:91. doi: 10.1186/s12862-020-01619-2 (PMC7389639; doi:10.1186/s12862-020-01619-2)
Supplement: Supplementary file 4 — Additional file 4. Genomic and intergenomic synteny SMR gene pairs in multiple species. [file 12862_2020_1619_MOESM4_ESM.xlsx]

## Sheet: Sheet1
Additional file 4. Genomic and intergenomic synteny SMR gene pairs in multiple species
Gene Name	GeneID	ChromID	GeneStart	GeneEnd	Gene Name	GeneID	ChromID	GeneStart	GeneEnd
ZmSMR1	Zm00001d042902	zm3	180624751	180625484	BdSMR1	Bradi2g54731	Bd2	53594583	53596053
ZmSMR3	Zm00001d046896	zm9	107353556	107354808	BdSMR5	Bradi1g31520	Bd1	27080647	27081315
ZmSMR6	Zm00001d029820	zm1	86622266	86623376	BdSMR3	Bradi3g32670	Bd3	35153085	35153483
ZmSMR7	Zm00001d049769	zm4	42283503	42284377	BdSMR17	Bradi3g40670	Bd3	42866226	42866681
ZmSMR8	Zm00001d036683	zm6	94923882	94925150	BdSMR9	Bradi3g05693	Bd3	4017804	4018178
ZmSMR9	Zm00001d031546	zm1	191618228	191619085	BdSMR7	Bradi3g40670	Bd3	42866226	42866681
ZmSMR10	Zm00001d015140	zm5	74691081	74692185	BdSMR8	Bradi3g02920	Bd3	1863166	1863621
ZmSMR12	Zm00001d006060	zm2	191798184	191799029	BdSMR6	Bradi4g34250	Bd4	39996178	39996558
ZmSMR8	Zm00001d036683	zm6	94923882	94925150	SiSMR9	Seita.1G067100	Si1	6269441	6269806
ZmSMR10	Zm00001d015140	zm5	74691081	74692185	SiSMR4	Seita.1G097600	Si1	8527209	8527664
ZmSMR1	Zm00001d042902	zm3	180624751	180625484	SbSMR1	Sobic.003G353100	Sb3	67204493	67204858
ZmSMR6	Zm00001d029820	zm1	86622266	86623376	SbSMR9	Sobic.001G308300	Sb1	59384927	59385337
ZmSMR7	Zm00001d049769	zm4	42283503	42284377	SbSMR6	Sobic.007G200000	Sb7	63083671	63084114
ZmSMR8	Zm00001d036683	zm6	94923882	94925150	SbSMR3	Sobic.010G216600	Sb10	55972625	55973128
ZmSMR9	Zm00001d031546	zm1	191618228	191619085	SbSMR6	Sobic.007G200000	Sb7	63083671	63084114
ZmSMR10	Zm00001d015140	zm5	74691081	74692185	SbSMR7	Sobic.004G030300	Sb4	2435887	2436348
ZmSMR11	Zm00001d039827	zm3	16654677	16655507	SbSMR4	Sobic.003G068000	Sb3	5756318	5756761
ZmSMR12	Zm00001d006060	zm2	191798184	191799029	SbSMR10	Sobic.002G254300	Sb2	64085453	64085836
ZmSMR1	Zm00001d042902	zm3	180624751	180625484	OsSMR1	LOC_Os01g62584	os1	36230482	36233564
ZmSMR3	Zm00001d046896	zm9	107353556	107354808	OsSMR4	LOC_Os06g44930	os6	27162266	27163325
ZmSMR7	Zm00001d049769	zm4	42283503	42284377	OsSMR6	LOC_Os08g40500	os8	25628702	25629637
ZmSMR10	Zm00001d015140	zm5	74691081	74692185	OsSMR5	LOC_Os02g03830	os2	1610886	1611748
ZmSMR12	Zm00001d006060	zm2	191798184	191799029	OsSMR9	LOC_Os09g32350	os9	19321294	19323127
PtSMR2	Potri.010G045200	pt10	7610574	7611740	PtSMR3	Potri.008G187300	pt8	12927880	12930861
PtSMR10	Potri.010G231600	pt10	21321763	21322683	PtSMR8	Potri.008G029600	pt8	1618474	1619468
PtSMR11	Potri.001G257700	pt1	26709838	26711128	PtSMR7	Potri.009G053000	pt9	5722403	5723876
GmSMR5	Glyma.01G026600	gm1	2781491	2782600	GmSMR2	Glyma.02G038200	gm2	3561793	3562671
SbSMR6	Sobic.007G200000	sb7	63082307	63084230	SbSMR10	Sobic.002G254300	sb2	64085199	64087504
SiSMR5	Seita.2G261600	si2	36370944	36371327	SiSMR6	Seita.6G215100	si6	33170993	33172807
BdSMR3	Bradi3g32670	bd3	34851094	34852171	BdSMR4	Bradi1g78050	bd1	74376831	74377705
BdSMR17	Bradi3g40670.1	bd3	42866105	42867066	BdSMR6	Bradi4g34250	bd4	39813759	39814904
BdSMR10	Bradi1g75877	bd1	72876099	72879147	BdSMR11	Bradi3g28507	bd3	29620985	29624827
BdSMR12	Bradi3g58107	bd3	57424879	57427011	BdSMR15	Bradi1g45985	bd1	44415137	44418306
ZmSMR3	Zm00001d046896	zm9	107353556	107354808	ZmSMR8	Zm00001d036683	zm6	94923882	94925150
