# Supplementary material for: Genome-wide evolutionary characterization and expression analysis of SIAMESE-RELATED family genes in maize
Source: BMC Evol Biol. 2020 Jul 29;20:91. doi: 10.1186/s12862-020-01619-2 (PMC7389639; doi:10.1186/s12862-020-01619-2)
Supplement: Supplementary file 5 — Additional file 5. Alignment results of genes on the same branch of the ZmSMR genes phylogenetic tree. [file 12862_2020_1619_MOESM5_ESM.xlsx]

## Sheet: Sheet1
Additional file 5. Alignment results of proteins on the same branch of the ZmSMR proteins phylogenetic tree
Alignment genes	Identity	Similar residues	Gap
ZmSMR1/ZmSMR2	58.33%(42/72)	30.56%(22/72)	30.10%(31/103)
ZmSMR3/ZmSMR8	74.05%(97/131)	18.32%(24/131)	18.63%(30/161)
ZmSMR4/ZmSMR6	83.06%(103/124）	15.32%(19/124)	10.14%(14/138)
ZmSMR7/ZmSMR11	76.42%(81/106)	19.81%(21/106)	30.26%(46/152)
