# Supplementary material for: Genome-wide evolutionary characterization and expression analysis of SIAMESE-RELATED family genes in maize
Source: BMC Evol Biol. 2020 Jul 29;20:91. doi: 10.1186/s12862-020-01619-2 (PMC7389639; doi:10.1186/s12862-020-01619-2)
Supplement: Supplementary file 7 — Additional file 7 List of the SMR protein sequences in maize, Arabidopsis thaliana, rice, Brachypodium distachyod, millet, sorghum, soybean and Populus trichocarpa. [file 12862_2020_1619_MOESM7_ESM.xlsx]

## Sheet: Sheet1
Additional file 7: List of the SMR protein sequences in Zea mays, Arabidopsis thaliana, Oryza sativa, Brachypodium distachyon, Setaria italica, Sorghum bicolor, Glycine max, Populus trichocarpa and Physcomitrella patens.
Name	Accession	Sequence
ZmSMR1	Zm00001d042902	MESSVGIEKAAAVAVGAGVGGGGGGYGCGGWETPKREECRIPATLPCPAAPRKAVPDFGKRRSPPKNGYFQPPDLEALFALAPRRQAFCA
ZmSMR2	Zm00001d012956	MEVEHGGEMMMLVEAAAADEEGWQTPRREDCRIPVVPPCPAAPSRKKAVAMAPEAAGGSRRRDPPKGGYFQPPDLESLFVLAPPRAQAAASSRAW
ZmSMR3	Zm00001d046896	MGVELDLSDLAVLRPVQTAAAGDGPDAADTGCVTPTAASSLLPRLGLGGGLLDIDSAACVTPTASPCLLRPATVCPPAPRKPVAPGSKRRKRCCRLQRAFFFPVPLDLSTVFVPRGAAAAPADRSSPPPRAAKKIRLHVVG
ZmSMR4	Zm00001d047159	MSASPEFYKPAPPAFSPPTLLLHGAGADDSAAAATMWQEDQDYRCRTPTGGESQVKPPGTCPPAPRKPRAPAACRKRLFEVEVLSLRLEELEQLFWRPRPAPPPPPPAQKKKRRRVACTGPNKKSI
ZmSMR5	Zm00001d048533	MSASPELYRPAEAPAFSPSCATQPLVFAGDDYCCRTPTGSGICYLREPTTCPPAPRKPPPPPPMCRKRLFQAADQQLAEAGPVPVISIRLDELERLFRPCPPPTTTTTDKRRRSGSGPSPRSATKHGAQLQLRSMN
ZmSMR6	Zm00001d029820	MSASPEFYKPAPPAFSPCSSPLLLPGAGAAVGAVAEESAAATVSQQEEEDYRCRTPTGGESQVRPPGTCPPAPRKPRAPAAPAPCRKRLFEVEVFSLRLEELERLFWRPRPAAPPPPPPSAQKKRRRVACPEPKKR
ZmSMR7	Zm00001d049769	MSSTAIDVLSALPPIRTAAPEPGAEKKQQEEDGSEAQEPEPTTPTSEASRLRPPSECPPAPRKPARPPSTPAKRRFPAPRRAFFPVPRDLNAVFRALPPKKRIRAG
ZmSMR8	Zm00001d036683	MGGVQLDDLSELAVLRPIQTAAAARPPGDDAEDGPDAADTGCVTPTASSSRLMPMPRLDGGCGALDSTDAAAAACVTPAASPCLLRPATVCPPAPRKPARPAAPPPDNKRKRCCCARAFFPVPHDLSAVFVPRRSPPRAATAKKVRLHLVG
ZmSMR9	Zm00001d031546	MSSAAADALPPALPPIRTTAEPVASPSPPAEKGAQEQEQEQEAEPTTPTSEESRLRAPAECPPAPRKPAWAPPRPPPVPPTPAKRRLPSSAAPSASASPRRAFYPVARDLAAVFRALPPKKRIRAG
ZmSMR10	Zm00001d015140	MGLPEVKQKKKKRLVHSTRGEDRHGHHHQDGSEAWVLGLSGAGIAALPLHQLKPVRVEVKAGRRRHAAATEDGEEEEEPVTPRGEGWRIPAEAVACPPAPKKPRTAVFIVRDNAAAGGRRCNYDGGDVVDEFFRVPADLEAVFVARAAKAN
ZmSMR11	Zm00001d039827	MSSTAADVLRALPPIRTNKPRAPEPACSSAASSSPSPVPAPDAESVAAPPPAEEQKQGETRGPEAPQEAEPATPTSEGSLLRRPAECPPAPRKPAWAPPPPPTPASKRSRPSPPSSAAPAPAPARRAFFPVARDLTTVFRALAPPKKRIRAG
ZmSMR12	Zm00001d006060	MASPVDEDLPGLPPIKTTPLPPPVPSSATATSSASASASSSPSPASSAVDSAKAAEEEDREPSTPTSEGSRLRSPAVCPPAPRKPPAPRLPAKRKPPPAPVRVFVAVPRDLSTVFRSLSPKKRIRVS
OsSMR1	LOC_Os01g62584	MDRRAGSHRPAAGVSIKLRRTKDPDQVVRPSHGNGGWRPGPTASANPITSPYTWHPKLPHTTPSGTEAAMAAAAAAVGGYGGCGGWETPKREECRIPATLPCPAAPRKAVPDFGKPRGPPKNGYFQPPDLEALFALAPRRQASCA
OsSMR2	LOC_Os03g60760	MEVELRMESDGAWGTTAAEEEAGWKTPRRDECRIPAVPAACPPPPPRKRPAELGKKKAAPPKGGYFNPPDIESLFRLAPPQAA
OsSMR3	LOC_Os08g41980	MSASPEFYKPAPVFSPCSSPLLLHGDAVAAAADQGTAWEEQCCRTPKGAGTGLGPAAGTCPPAPRKPRAPAAPCRKRLFEVEVFSLRLEELERLFWRPQPQPQRTPPPDKKTAKRRRVAPPPPPPQPEPSKS
OsSMR4	LOC_Os06g44930	MGMELGLSELPELAPLSPIRTPAGDGDEDAAAAAAGCCVTPKAAGSVLSVAMAPSEELGAEDAAGRCVTPTAAAGSVLPVAMAMAPSQEIEGGGAADDADVVCCVTPMAATGSVAMAAAQVPQEEDGGVSYTTPTAAESALREATACPPAPRKKKPWAAEEEWAKRKLQRRLFVQVPHDLTTVFLARGDPPPPPSPSPPAAKKLRRGACRAGAAIDLCRALS
OsSMR5	LOC_Os02g03830	MASFADEEALPALPPINTAPLLMPPSPPAADPSRETTTATTQESAEERDPSTPKSEESKIRPAAECPPAPRKPALATAPRLSAVKRKWRPSSTGTTRVCVAVPRDLSTVFRSMPMRPPPEKRIRAS
OsSMR6	LOC_Os08g40500	MRPPAAGDVVLPAGVGLPPIRTRAVVAESAPSTPPDAELLRAVAMAEEEKKEAEAAPTTTTAAADAEEAEPRTPTSEESKLRPPTECPPAPRKPAWTRPPSSGTKRRLCYYGVPRDLSAVFTASLPPKKRIRAPPRLIPCRARCGADGSAP
OsSMR7	LOC_Os03g01740	MGFQDHLEKKPQPLRHHGAALAEDKTAAGSGRKKKKKAAAVWIALPPLRPIKVGRRRRGNGGAGAREEEEEDEEVTTPTGECCRIPAEAAACPPAPRKKQKTAVAIVGGGDRRCSSSSRDVYGEPATEEYFRVPADLEAVFAAVGRVAQAN
OsSMR8	LOC_Os10g39920	MGKYMRKGKVSGEVAVMEVSGALLGVRTRSRTLALQRTDGGKGEEEPAGTGDYLELRSRRLVKPPPPPTKDKEASAARWAAAAAAARRKEATAAEGFEAAADLEASFGDNVLDWDAAVERSTRETTPCSLIKSSDTISTPGSATRTSHPMSSRRRMESPVCRYIPSSLEMDEFFAAAEQQQHQIFRDKYNFCPANDCPLSGRYEWARLDC
OsSMR9	LOC_Os09g32350	MGKYMRKCKGAMGEEVAAMEVTQAVGVRTRSKAAAAKVVVSKRRKQALLPAPPPATLPRAAGVAASRGEAAGGGSCYLKLRSRMLFMAPPPAPRAEAAAGAAAGPGAVLAAGHGLSRCSSTASSVDAAAQDRSLLPCRSDAAKAGSDYIPEGSASNNSESGRDRERRETTPSSHRLPAAGELSDLESDLAGKNSSQSPAAATTAAAQEAGRARMPPAAEIEEFFAAAEEAQAQRFASKYNFDIARGVPLDAGRFEWTPAVGSS
OsSMR10	LOC_Os12g38230	MAAATAAAAAAVTAVSSCSKRDSDIVGADLPKKAKKGRSPPEEEMEAFFAAAESSVARRFAAKYNYDVVKDAPMDGRYEWVRVSL
OsSMR11	LOC_Os02g08000	MGKCLGKTGVQPRRRSSSSSSVEVAAYLTLRSGRRVPAASGGSPRRRHHRRGGRRCCGEPGGAASSPARQRRRRRVLAAASSSQDGKEEGEESTPGVVVVPDEGCSVRHATATPVSGEATSTKRGRHDAAVAAPPAEVEMEAFFAAAELAERRRFAETYNYDITLDRPLEGRFEWSPANST
SbSMR1	Sobic.003G353100	METLTGPSTAAPNPAAPASPEYLPAMDWILTGPAPPMIGEDEDFAAALAPPPLPLYCPVHGYGPCPTRDGTAPLLPSPTPHALAAEAAPPVADAGPSATDAPPPAFNLVPPADEDDGEVVDDVHLEARRLLRKFAAAMAAHRAGPAAGGWNAAALDLSSSNEGGSSFP
SbSMR2	Sobic.001G032900	MSASPEFYKPAPAFSPCRSPLTPHRDAAATAGGVAAGVGQQAGAWEEQCCRTPTGAGSDLKQAAPTCPPAPRKPRAPAAPCRKRLFEVEVFSLRLEELERLFWRPHAPPPPPEKKAKLKRRRVAPPSASPSPGPSKS
SbSMR3	Sobic.010G216600	MAAASPEFFKPSAFSPRLHLLGAGAGPAFDEGGCDEGDYYRCCRTPTGARIGYLGQDATCPPAPRKPRPQPDAACRKRLFDVGVISLRFDDLDAIFRPSPPPPPCDDKQQQRSRRSSRTSLN
SbSMR4	Sobic.003G068000	MASSAGQGLASLPPIKTAPLAPSLPADAASASPSPASSTQESAAAEDKTKAAAAEEKKEPSTPTSKDCRIRLPKECPPAPRKPPAPRLPAVKRKSRPTLTTTTTARVCLAVPRDLSTVFRSMPMPMPMPAEKRIRAS
SbSMR5	Sobic.004G061300	MESSVETAAPAALVVGGGGYGCGGWETPKREECRIPATLPCPAAPRKAVPDFGKRRSPPKNGYFQPPDLEALFALAPRRQASSCA
SbSMR6	Sobic.007G200000	MEVEYHGEETMMAAAAEEGWQTPRREDCRIPVVPPCPAAPPRKKAVALPELGGSGKRREPPKGGYFQPPDLEALFVLAPPRRQAASSCA
SbSMR7	Sobic.004G030300	MGVELDLSELAVLRPIQTAASSGGAATPRRGNDGPDAADTGCVTPTAMGSLLPRPGAFGVGVALDVVEAVFSTPTSSPCLLRPATVCPPAPRKPARAPAAAAKRKRCCDLPGLSFFPVPQDLSTVFVPRGPAADRSPPPPRGAKKIRRLFVVG
SbSMR8	Sobic.001G538866	MGIQEVKKLLRNQHRRHDAHVEVKDEDRSQDGAKVWVLGMSGIGGIALPLQQLKPVKTGGRRRHDADEERDGGGEKGEDEEPVTPRGEGCRIPAEAATCPPAPKKPRTAVSIIRSGAGRRCNCDDGEVLDEFFRVPADLEAVFVSRAAKAN
SbSMR9	Sobic.001G308300	MDVHNKGLGVSQEAPTKCLRATAPNLILSLSLPTSCSCNCTPGPSSRDEENSIPIYRERSSVIGERGEGAAMASPADEALPALPPIKTAPLPPPPCASVSGSASASASPSVPAPAPAKDGAEAAAEEEDHEPSTPTSEESRLRPPAVCPPAPRKPPATRLPVKRKPPLPSPARVFVAVPRDLSTVFRALPPKKRIRVS
SbSMR10	Sobic.002G254300	MASPADEALPALPPIKTAPLPPPPCASVSGSASASASPSVPAPAPAKDGAEAAAEEEDHEPSTPTSEESRLRPPAVCPPAPRKPPATRLPVKRKPPLPSPARVFVAVPRDLSTVFRALPPKKRIRVS
BdSMR1	Bradi2g54731	MSSTAATGNVLPALPPIRTAASQAPEPACSSAASSSMAPAADAESVTLPAPGQGKAEEEAEAGGQDQVGEPTTPTSEGSRLRAPAECPPAPRKPAWAPPATPPAAKRKFPSSAAPSARRAFFPVARDLTTVFRALPPKKRIRAG
BdSMR2	Bradi1g03595	MSASPEFYKPAPPAFSPCSSPLLLHGAGAGVAPEESAAAAAATVWQEEDYRCRTPTSGESQVKPPGTCPPAPRKPRAPAAPAPCRKRLFEVEVFSLRLEELERLFWRPHPTPPPAQKKRRRVACPEPKKKR
BdSMR3	Bradi3g32670	MSASPEFYKPAAPAAFTSPCASPLPAPAGFVGFGADDYYSCRTPTGSGITYLKEPTTCPPAPRKPPAPLCKKRLFHLQQTPEVPLISVSLDELERTFRPHHPPPKADKRRRSLRHPKQQQHRTLDSSTSVSN
BdSMR4	Bradi1g78050	MSSTAAAAGDVLPALPPIRTAASQASASAPKPACSLAASSSTASVPDAESVVLPAPGKGKAEKEAEAGGQDQVEEPTTPTLEASRLRALAECPPATRKPAWAPEATPPAAKVAQLSAAEISGWAWVPCRRLLFQCVVGGI
BdSMR5	Bradi1g31520	MGIQEVKKLLRNQHRRHDAHVEVKDEDRSQDGAKVWVLGMSGIGGIALPLQQLKPVKTGGRRRHDADEERDGGGEKGEDEEPVTPRGEGCRIPAEAATCPPAPKKPRTAVSIIRSGAGRRCNCDDGEVLDDGFGGRLCQPSCQGELAASAAGRPCARVSVVLESKQ
BdSMR6	Bradi4g34250	MGVELDLSELAVLRPIQTAASSGGAATPRRGNDGPDAADTGCVTPTAMGSLLPRPGAFGVGVALDVVEAVFSTPTSSPCLLRPATVCPPAPRKPARAPAAAAKRKRCCDLPGLSFFPVPQDLSTVFVPRGPAADRSPPPPRGAKKIRRLFVVG
BdSMR7	Bradi3g40672	MLRRPRLFPPKSRVSKKGKQISSSPRKINLLAMESVETKAAAAAAAAGAKGGGGGYGCCGWETPKREECRIPATLPCPAAPRKAVPDFGKRRSPPKNGYFQPPDLEALFALAPRRQASSCA
BdSMR8	Bradi3g02920	MESVETKAAAAAAAAGAKGGGGGYGCCGWETPKREECRIPATLPCPAAPRKAVPDFGKRRSPPKNGYFQPPDLEALFALAPRRQASSCA
BdSMR9	Bradi3g05693	MEVEHGEEMMMVVVAGEEEEGWQTPRREDCRIPVVPPCPAAPPRKKAVAMAEAAGGSGGRRRDPPKGGYFQPPDLESLFVLAPRRRQAASSCA
BdSMR10	Bradi1g75877	MGVELDLSELAVLRPIQTAAGGAATTTTAARPAGDDADGPDAADTGCVTPTAKSSLLPRMGLGLGGGLDIDAAAAAAAVAACVTPTASPCLLRPATVCPPAPRKPARPVLPPSDNKRKRCCVRPGLQRAFFPVPHDLSTVFVPRGPADRSPPPPPRAAKKIRLHVVG
BdSMR11	Bradi3g28507	PYSRNSTVLLACLRLLLRAPPLPLPSLDRPLLQLHSSDHILSLFINLYMGLELELLPASHHQLPPPIRMVAAPPTPRPGRDGNGDGGDNTADVDGGCVTPKSTASVLRAPSTCPPAPRKPRPAKRKLPTTTTTHHRGCRCSCAAPRPAPVRWFIAVPHDVLAAVFVARPASAPCPTTSSPPASKKIRVHVVG
BdSMR12	Bradi3g58107	MGLELELLPASHHQLPPPIRMVAAPPTPRPGRDGNGDGGDNTADVDGGCVTPKSTASVLRAPSTCPPAPRKPRPAKRKLPTTTTTHHRGCRCSCAAPRPAPVRWFIAVPHDVLAAVFVARPASAPCPTTSSPPASKKIRVHVVG
BdSMR13	Bradi4g32265	MSSTAADVLPALPPIRTTTAPAPACSSAASSSTALAPDTESVALPAAEKQQQMEVEVEASSEAQEQEAEAEAEPTTPTSEGTRLRPLAECPPAPRKPAWAPPPPSTPAKRKLPSSAAPSPRRAFFPVVRDLTTVFRALPPKKRIRAG
BdSMR14	Bradi4g13680	MMGLPEVKKKKQLVHSTRVEDRHRHHQKQQHQDGSKVKVLDLSSGAGIAALPLQQQLKPVKTSRRRHAAAAVVTEEEGEGEEEPVTPRGEGWRIPAEAATCPPAPKKPRTAVSIVRSTAGRRCNYDGGEVFDEFFRVPADLEAVFVARAAKAN
BdSMR15	Bradi1g45985	MSASPEFFKPAGAPAFSPACAALPPLVFGDDYDYDCRTPTGSRISYLREPTTCPPAPRKPPCRKRLFQGDQPAADPSSVPLISLRLDELERLFRPHPHPPPPATTDKRRRSASANKHCAA
BdSMR16	Bradi2g01710	MSASPEFYKPAPPAFSPCSSPLLLHGAVAEESTTAGAGTMWPQQQEEEDYRCRTPTSGESQVKPLGTCPPAPRKPRAPAAPAPCRKRLFEVEVFSLRLEELERLFWRPHPAAHKPPTAQKKRRRVACPEPKPKKSS
BdSMR17	Bradi3g40670	MRPPAAGDVVLPAGVGLPPIRTRAVVAESAPSTPPDAELLRAVAMAEEEKKEAEAAPTTTTAAADAEEAEPRTPTSEESKLRPPTECPPAPRKPAWTRPPSSGTKRRLCYYGVPRDLSAVFTASLPPKKRIRAPPRLIPCRARCGADGSAP
SiSMR1	Seita.5G378100	MGLEILEEFRPITPIRTVVPTVRTTLKHDLGTTTTTKEVLNEDVLIEEECHTPTSPSQKLSTNPLVCPPAPKKPRVVPRRHNLDPPSQQGFFKVPHDLASVFVLRTPNLPRRTAQQALF
SiSMR2	Seita.9G031500	MGFSEKPQVEESDSTRKWVIAGIPSRAPLKPIFTTKEEEKDEEGDLEECSTTPKGEEAKIPTTLKCPPAPRKRKPSLKCNYRGGGAREFFTPPDLETVFIRHVERTS
SiSMR3	Seita.4G189900	MTMVKDIEEGCRTPKRSACRIPAAMVCPPAPKKKPAIYPARKRVPPKKGYFVPPDLELIFRVAPTREAFA
SiSMR4	Seita.1G097600	MEWEDECRTPRLVQNQIPAVFICPPPPPRKKPVAGKRRPPPKEGYFQPPDLDSLFSVPARKEACV
SiSMR5	Seita.2G261600	MFSESGSSSFCFMGVSSNSKVFLSDKDLKGVINNMDPLVHKEGCQTLIQEDHQLIRLKQLSVQQEEEEEEEKQQRNSNIILTTKPVGPINLKLEIPSSSYVGSENDDDGLKTPTSSDHKIPVILECPCAPKKTKSKPAGTKRKSCRPRIVLDLYNDLESLFPVPYGVDLGGGVMNKRVKQ
SiSMR6	Seita.6G215100	MSTDLHLHHELPKLRIAAVVKTDDDLPSDAQDDRNAVSSAVTQAEAENDGAITVDVGVKVNDESCRTPTSKESKIPATMTCPPAPRKPKFASCKRKLLEEFQFFDVTNKEDMDAFFRSTFPKRGCTTCT
SiSMR7	Seita.9G336300	MGFSKKTQVDSGLDSEGKKWVIAGIAIRTSLKPVNTKSRVKDCDGDEEEFSTTPTAKEARIPERLPCPPAPRKRRPSSRCNYSGVREFFTPPDLETVFKCYVEKAN
SiSMR8	Seita.5G134500	MGFSEKPQVVDGGLDLDGNKRWVIAGIPLRAPLKPIFTNPVEKEIYDESDDGQSNCTTSTTPTSEEAKIPSKLVCPPAPRKRKATFKCNYTSGMREFFTPPDLETLFIQRAN
SiSMR9	Seita.1G067100	MGLELELLSSKLPPIRTAAAAASLDGDDNAVLDGCSTPTLAATVLPPPLVCPPAPRKPRPPVAKIRKLQRRGRPYGPTALRPAPVRWFIAVPQDVLAAVFVAQPAASAPPASKKIRVHVVG
GmSMR1	Glyma.18G143300	MEVDEGCRTPRRSEYQIPAPLVCPPPPKKKPFYVKQRRVPPKEGYFQPPDLEGVLMDIAPRREACDCS
GmSMR2	Glyma.02G038200	HYKIIHQVLRWHRQIIQEDQQDTRGKKDLHCSHSTTATSSKESCNEGIVGCSTPKAQRFKIPETLSCPPAPMKRRVTTKCSSKKSPIAFFASPDIELFFFLAFHNIPT
GmSMR3	Glyma.09G062000	MAPTGRKRARARTRTRTTRKTQYKRAAVKPKSIKGASTIDQDFPSNSSTSCDDCSRIDGLDVEGVDISTSACSTPKAERFRIPEIQTCPPAPRKQRMISICSLQRRPIAFFAPPDLELFFFYALRV
GmSMR4	Glyma.15G168400	MSTDLESRQDLPRIQVRAVKTETLQSCSATDDKETIIKQENSETDDCQTPKSEEHKIPAVLSCPPAPRKPRRSFSCKRKLTELEFFEIVNREEVDSFFQSSFELLPKRRCPCI
GmSMR5	Glyma.01G026600	MSSDQELFQNLPKLGLKVIKTTRNDDGEDDDCEQYECCTPTSAQHKIPALLTCPPAPKKPPRSPDSCKRKLSNLHFFEVMNREEVDLFFRSSKKNWHGCVMNL
GmSMR6	Glyma.14G067700	MSTDLELLHDLPRIQVRPAIKIETLQSCSATDGNKAIIQQENSETDDDCQTPKSEEHKIPAVLSCPPAPRKAKRNISCKRKLTEIDFFEIVNGEEVDSFFQSSFELLTKRRCLRCD
GmSMR7	Glyma.07G133800	MESKAEALAAAAAAAAAAASAASTGGGHACGGWETPKREECRIPATLPCPAAPRKAVPDFGKRRGPPKNGYFQPPDLEALFALAPRRQASSYFAMFLFCCTLGISSGLGMGKRRTLIKTFNGVDIGGGSRLLLEDCGLRDVVGFMRTIRGPESSKAIDRKERREDPGDTDSFEIL
GmSMR8	Glyma.15G036500	MEVEMGHGEEVAAAMEEEELQGWETPRREECRIPVVPPQCPAPPRKRPVALPELGKERREPPKGGYFQPPDLESLFVLAPPRRQASSCA
GmSMR9	Glyma.13G335500	MEEELQGWETPRREECRIPVMPQCPAPPRKRPVVLPELGKERREPPKGRYFQPPDLELLFVLVPPRRQASSCV
GmSMR10	Glyma.20G190800	MEVEMGHGEEVAAAMEEEELQGWETPRREECRIPVVPAAVPRRRPRKRPVALPELGKERREPPKGGYFQPPDLESLFVLAPPRRQASSCA
GmSMR11	Glyma.10G199500	MGLELELSSELAALRPIRVTAAAAAAGSGAATARPDDAGVPEESGSATVRQGGGGGGGGASVSAAAAAVVESSDGCVTPTSAGSALRPATVCPPAPRKPRPAGKRMTKRCCCGGGGGGRPRRPFFPVPHDLAAVFVARAPAATTSPPCPPPAKKIRVHAVG
PtSMR1	Potri.017G070000	MGIQEVKKRLHLHVEAQPESCKKKEQAAVWVLAGGGGGGGGGGEITVSLKPVKVSRPQLGDEEEEEEEVTTPRGEECRLPAEAATCPPAPKKPRTAAVAIVAGGGRRCNCCDDDGGDSLEFFRVPADLEAVFANRVAKAN
PtSMR2	Potri.010G045200	MGFSKKPPAVDGGLDLDGGKRWVIAGIPLRAPLKPISTNPVEKEINEDDDQSNCTTASTTPTSEEARIPSRLVCPPAPRKRKATFKCNYTSGVREFFTPPDLETLFVQRAN
PtSMR3	Potri.008G187300	MSSPAAAPPGDLVLPPLPPIKTTAPPPPPARTSSSTASPAPSDEARAPLKKEEEEEPTTPTSEESRLRAPTVCPPAPRKPARTAKRKSPPPPSSSPSPSTLVFFPVQRDLAAVFRSLPPKKRIRAG
PtSMR4	Potri.016G100000	MSASPEFYRPSPPAFSPSCAAGTSTTEVDEYSCCRTPTPGIREPATCPPAPRKPRPVACRKLLFDPAQQQGKGKAISLRLDELERLFRPITNNANLHLQTNKPTHT
PtSMR5	Potri.010G201900	MRSGVSRFPSFLPSFLPVHCTRLLHFPSHFTRPHRHSPLQIPPPPSPFPPFSHSNPSSLSTLQAPAMSASPEFYRPSPPAFSPSCAAGTSTTEVDEYSCCRTPTPGIREPATCPPAPRKPRPVACRKLLFDPAQQQGKGKAISLRLDELERLFRPITNNANLHLQTNKPTHT
PtSMR6	Potri.006G053600	MSASPEFYKPAPVFSPCSSPLRLLQQQHGEDHQEEYGYGSSGGCCRTPTGGESNLKAPGTCPPAPRKPRAPAAPCRKRLFEVEVLSLRLEELERLFWRPPPPPPTTQPQPQPQQPPQKRRRVAKLGS
PtSMR7	Potri.009G053000	MSASPEFYRPSPPAFSPSCAAGTSTTEVDEYSCCRTPTPGIKGASHLPAGAPEAQAGGCRKLLFDPAQQQGKGKAISLRLDELERLFRPITNNANLHLQTNKPTHT
PtSMR8	Potri.008G029600	MESPADDALPALPPIRTALSTPSPPPTTVEAEVSASPSPPKEEVVAEADAEEEEPSTPTSEESRLRPPAVCPPAPRKPLPPRRLAAAAAGKRKSSPVVFVDVPRDLAAVFRSLPPKKRIRAW
PtSMR9	Potri.010G231700	MDTRVCGDDQAAEAAPVRGGGEDAVVVVVSGEGAASEAGAASTTAVAGDGVVEASASVDLTGERGRRRDDEAPTTAAAVAEEEASAPPAVVVAGAGDGDDDDEDGYVTPTSPRQRLQPPTVCPPAPKAARSAPTRLPARRFEGALVMAASASPPGRKRVQANPDSESDEVVVAFIRSLRQRLLPPEDEKKNPM
PtSMR10	Potri.010G231600	MGLELDLLSAQLPPIRTTAAAAAAEMPEFEEVVLCSTPTAAASVLRAPSVCPPAPRKPPRPAAKRRKKDARFSRSCYCCGRRRGGRAPAAAAFVAVPDDLAKVFVPRRPVPCRPPLDGKKIGVHVVG
PtSMR11	Potri.001G257700	MAPNGRKRTRAKTTRRTQYKKRVMKPKSIKEASIIEDLPSNSSTTTTSCNGCSKIDGLDFEGVDISASACSTPKAERFRIPEIQTCPPAPRKERIISNCSLQRRPIAFFAPPDLELFFFYAIHDVSV
AtSMR1	AT3G10525	MGLELELSSELAALRPIRVTAAAAAAGSGAATARPDDAGVPEESGSATVRQGGGGGGGGASVSAAAAAVVESSDGCVTPTSAGSALRPATVCPPAPRKPRPAGKRMTKRCCCGGGGGGRPRRPFFPVPHDLAAVFVARAPAATTSPPCPPPAKKIRVHAVG
AtSMR2	AT1G08180	MDLELLQDLSKFNFPTPIKIRSKTSKTKKDEGDDDEDDLRCSTPTSQEHKIPAVVDSPPPPPRKPRPPPSAPSATAALMIRSCKRKLLVSTCEIIMNREEIDRFFSSVYNETSTTAKRRRSYPYCSRR
AtSMR3	AT5G02420	MSKLLETLEEEKTVEQKPRSQEEEDHQDSSKKEELLESLCTPTSSDHKIPEVETCPPPPRKRPREISLTKKTRLSKDLRFFEATDVGSQEVETLFVHEPNHVRKKRRSNS
AtSMR4	AT5G02220	MAEICCVKEIQEEDVEKIRLPTRPELDIPDSDHEDPTVNEEEGCKTPTSSDHKIPEVKYTLCPPAPRKPKPNRSSGTKRKLTPVNVVNRIPIDLSREIEMFFEDLDRRIKKSRKQ
AtSMR5	AT1G07500	MEVVERKTEMAEEGCTTPRSTMYRIPVASVCPPPPRKKLMVVRKRDPPRNGYFQPPDLETLFYAQPRREACA
AtSMR6	AT5G40460	MEEKNYDDGDTVTVDDDYQMGCTTPTRDDCRIPAYPPCPPPVRRKRSLLGFGKKREPPKKGYFQPPDLDLFFSVVAASQAAT
AtSMR7	AT3G27630	MGFSKKSQFEGGLESDGKKWVIAGISIRASLKPVKTKLRAPPEIVTEVEEDCYNEEEECSTTPTAKETKIPELLECPPAPRKRRPALKCRSNVVREFFTPPSDLETVFLRRR
AtSMR8	AT1G10690	MGISKKSQVSRELDTDGKKFIFAKTSIRASLKPVKTKLIKPERESEDGICITPTARGAKTPECPAAPRKRPPVLKCQNNIRIEYFVPPSDFELVFIQRR
AtSMR9	AT1G51355	MGYSGKPHHQLDGEIRESTDGKKWVIAGIPSRSPLKQINLSPGVTVTETEEQDQCPTTPTAVSVRIPRVPPCPAAPKKRKPSLKCSYVTVTRDYFSPPDLETVFIQRASY
AtSMR10	AT2G28870	MASKGKKPLRRTTTRRRKRSHFKNPSPPCSINSDVTSTSSTSTSPTSTATPSPVSAESGCCTPEKSRIPEMLTCPPAPKKQKVAQNCALRRRQIAFFAPPDVELFFVFALGQQNNK
AtSMR11	AT2G28330	MGFSDAGIYLSDPNNLCQTELGFFHEPSLGFSDQSDPQNEFHITPPIYQELQDQDLEPKSQETNNCSRKEGATVKKEEEEEDDYCKTPTRSDQILSAMPRICPPAPRKPKRVPSRSLKVRNSYRSKRMIILNVSREIDCLFNPTSLCNKIKKARYI
AtSMR12	AT2G37610	MEQEEPCEAKETASSSIEPKTPNPNVPDSIPAIDSDSSLSEEEIVTEKDRGIVTLSPLCKQRIDSASISDCVLVSDDEIIESLYQNLLRVILSLQQIQSVAVVPEIWCFDGCKTPPPSSRNLDSNMVSDTCPGAPMKLTKISRNIDSGLRRKLF
AtSMR13	AT5G59360	MEIGNVKADVNLVLNLREAERHRRYFDYFIDEILWLSFLGMSETSLKEEEVTLGGVKETREEECSDDKLVLDICLKRKRLDEEEEEEVVEEENDGFKTPTRPENRIPIVRECPPAPMKRSSEMFRGRTMYCRRRLSFLPEDDVNSFITDLQWRTTTMTIKK
AtSMR14	AT5G04470	MSKIKIFHLFPDDKDIEATQQPESLLVPSKSDSLDSSLSRHHQENQSNRQRNHQHRQQDQELENLQDGSRGKRKWECKDEESPVKIPETPRNSNSVCYCPPRPPRKPKAIPSMKRRGMWVKRSVVFLDVAREVESMFPPSVLQDFGKKIKKARF
AtSMR15	AT1G60783	MEVVERKTEMAEEGCTTPRSTMYRIPVASVCPPPPRKKLMVVRKRDPPRNGYFQPPDLETLFYAQPRREASA
AtSMR16	AT3G20898	MAEICCVKEIQEEDVEKIRLPTRPELDIPDRDHEDPTVNEEEGCKTPTSSDHKIPEVKYTLCPPAPRKPKPNRSSGTKRKLTPVNVVNRIPIDLSREIEMFFEDLDRRIKKSRKQ
PpSMR1	Pp3c23_21800V3.1	MTATTAGCCQRLQNQSQKLPMEVGSGRRRLSLDSWVCLPILRPVRTTPTSSSESSCTAPKDLSLVKTLALDVTFTGEDEALSKESGCETPKSKEHRIPEVDISFCPPAPRKPRATARRRRVQPTSFFNTSDFENFLSQHKVEVSS
PpSMR2	Pp3c20_3210V3.1	MSPTTSGCCQVLKNQPQKLPMEVGSGRRRLSLDSWVCLPILRPVRTASSSSSESSCTTQKELSHTKSLTLDVSITGEDEAFSKESGCETPKSKEHRIPEVDISFCPPAPRKPRAMARRRRVQPTSFFNTPDFENFLSQHKVQVGS
PpSMR3	Pp3c24_20470V3.1	MAPTSVSRFQILQTQPHESIEAGSGRRRLSLDSWVCLPIPRPVLTTSSTASQLSLTVTSSCTTQKDLPHSKPATSDMPLSGDDEAVTRESGCETPKSGEHRIPDVDVTFCPPAPRKPRAMSRRRRVQPTSFFSAPDFENFLSHRKVQVSS
PpSMR4	Pp3c8_24690V3.1	MAPTMLFTQSDQGSVESMRLKGTLISLRPSRAASKRLTVGGTSHTSHQNASRTKSSLTLDLSFLSGGEDAFNSEESGCETPKSEEHRIPDVDIDFCPPAPKKPRSMRRSALICAIECESSDVVSKANLGLQVSSCYLY
PpSMR5	Pp3c8_24610V3.1	MAPTTAGCCQLLQAPSHEPIEMESGRRRLTLDSWVCLPMLRPVRTTSSIAAQLSSPAPSSCTTQKDLSLAKPMTLDVSFIGVDETLSRESCCETPKSKEHRIPEVDVTFCPPAPRKPRAMARRRRMQPTSFFNTLDFENFLSQHKVQVSS
PpSMR6	Pp3c24_20500V3.1	MLSTQDEKSMEVGFGRSRQSLEGWVRMAALRSVRAPLRGFSYKKQKDYSSVVEKLEIVAPSAEDEESREFGCETPKSVDHMIPAVEIDLCPPAPKKPRGVGRLALACSVASEDHGTCQELRLAPCYLF
PpSMR7	Pp3c24_20540V3.1	MTPTILFSQSARVSAETMQWERDHIFLLQVRTATSSSKVRGGSRTTSKSVSISKSSLSLDMSLFRENEPAHEDAGELGCETPKSNEHRIPAVDIDACPPAPKKPRGMGRLALACATECEN
PpSMR8	Pp3c24_20560V3.1	MSERSRTEERSPARRPLVPAGSATLVGYLKTRYKGTRQLYYNERMPGITRPLPSMK
PpSMR9	Pp3c8_24650V3.1	MAPGMLSTQGEESVEMGFGRNRQSLETWSRISNLRPVRTSLPGNACKKPKDFSAVKKLTLDGSLSVEEDAMKGSGCETPKSNEHRIPYVNVDFCPPAPKKPRGRSRLALACALESQDASMGQDLSLAPCYLF
PpSMR10	Pp3c8_24740V3.1	MAPTMVSQPAQGSMGMGKRRVTLDSWECQLPNLRPVCTRGRSLMVPGSSCTTQQSASRTKSSLTLDLSLMSDRAEEEEKEDGDVFNVEESDCETPKATEHRIPDVDIDFCPPAPKKPRSMGRFALVCAIQCDKPEFVSNPSLKMQASPCYLF
