# Supplementary material for: Genome-wide evolutionary characterization and expression analysis of SIAMESE-RELATED family genes in maize
Source: BMC Evol Biol. 2020 Jul 29;20:91. doi: 10.1186/s12862-020-01619-2 (PMC7389639; doi:10.1186/s12862-020-01619-2)
Supplement: Supplementary file 9 — Additional file 9 Orthology genes of maize in Sorghum bicolor, Setaria italica, Oryza sativa and Brachypodium distachyon. [file 12862_2020_1619_MOESM9_ESM.xlsx]

## Sheet: Sheet1
Additional file 9. Orthology genes of Zea mays in Sorghum bicolor, Setaria italica, Oryza sativa and Brachypodium distachyon.
GENE NO.	GENE ID	Orthology Gene ID
		Sorghum bicolor	Setaria italica	Oryza sativa	Brachypodium distachyon
ZmSMR1	Zm00001d042902	-	-	-	-
ZmSMR2	Zm00001d012956	-	-	-	-
ZmSMR3	Zm00001d046896	Sb10g026290	Si007237m.g	LOC_Os06g44930	-
ZmSMR4	Zm00001d047159	Sb01g030060	Si040208m.g	-	Bradi3g32670
ZmSMR5	Zm00001d048533	Sb01g050130	Si039635m.g	LOC_Os03g01740	-
ZmSMR6	Zm00001d029820	Sb01g030060	Si040208m.g	LOC_Os10g39920	Bradi3g32670
ZmSMR7	Zm00001d049769	Sb07g026760	Si014264m.g	LOC_Os08g40500	Bradi3g40670
ZmSMR8	Zm00001d036683	Sb10g026290	Si007237m.g	LOC_Os06g44930	-
ZmSMR9	Zm00001d031546	Sb07g026760	Si014264m.g	LOC_Os08g40500	Bradi3g40670
ZmSMR10	Zm00001d015140	Sb04g002646	-	LOC_Os02g03830	Bradi3g02920
ZmSMR11	Zm00001d039827	Sb03g005770	-	-	-
ZmSMR12	Zm00001d006060	Sb02g028962	Si031161m.g	LOC_Os09g32350	Bradi4g34250
