# Supplementary material for: Genome-wide evolutionary characterization and expression analysis of SIAMESE-RELATED family genes in maize
Source: BMC Evol Biol. 2020 Jul 29;20:91. doi: 10.1186/s12862-020-01619-2 (PMC7389639; doi:10.1186/s12862-020-01619-2)
Supplement: Supplementary file 11 — Additional file 11 Primers for qRT-PCR to investigate the ZmSMR genes. [file 12862_2020_1619_MOESM11_ESM.xlsx]

## Sheet: Sheet1
Additional file 11. Primers for qRT-PCR to investigate the ZmSMR genes
Target Genes	Primer sequence (5' to 3')
ZmSMR1	CTTGGCGCGGACTTGATTTT
	GAGTCCACCACCTACCTACCT
ZmSMR2	GAGCCGACAATAGCTAGCGG
	CCTCCATGGATCTCCTACTGC
ZmSMR3	ACACAAGGCACGATCGGAAG
	GACAACCATGTGCAGCCAAC
ZmSMR4	TCGTGTACTGTAGGTGCCAG
	GCACTGAACTGAACGAGTGA
ZmSMR5	CACCAACCAACCACTCCCTT
	AGGTGGGTACTGCTTGCTTC
ZmSMR6	GCTAGATGCTGTTCAGTGTGTG
	TGACGCTAGTGGTACAAGTGA
ZmSMR7	TCAAGGACCATGGCGTCAAA
	AACGGATCCATCCTCGGGAA
ZmSMR8	CAGAGGACACGACGACCAAA
	AGGCAGCGAATTTCACAGGA
ZmSMR9	CAGTTGCGTGCCTTGCG
	CCCAATTCATCACCCCCTGT
ZmSMR10	TTCTTCCCTTGCCAGGTCATC
	TCCCATCCCATCGTCCAGAA
ZmSMR11	GCCGTCAGTCAGTCAGTAGG
	AATACAACGAACAAATCTGTAGGAA
ZmSMR12	TTCCTCCAGGCTCGGTCGAT
	TGCCTCACGCTAGCACAAC
Actin (internal control gene)	ACATTCAGCCCCTAGTCTGT
	TTCCATGTCATCCCAGTTGC
